# Supplementary material for: Base editing with high efficiency in allotetraploid oilseed rape by A3A‐PBE system
Source: Plant Biotechnol J. 2020 Aug 4;19(1):87–97. doi: 10.1111/pbi.13444 (PMC7769242; doi:10.1111/pbi.13444)
Supplement: Supplementary file 1 — Table S1 Primers used in this study. [file PBI-19-87-s003.xlsx]

## Sheet: Table S1
Table S1 Primers used in this study
Primer name	Sequences (5' to 3')	Use
35S-BL-U6F	tacgaattcgagctcggtaccGGAATCGGCAGCAAAGG	To construct A3A-PBE vector
35S-BL-U6R	catttttggagtaggggtaccCCATCCACTCCAAGCTC
RGA1-TBF	ATTGACCCGTCGGAGCTTTACTCG	To design the sgRNA sequences for ALS, RGA and IAA7
RGA1-TBR	AAACCGAGTAAAGCTCCGACGGGT
ALS-TBF	ATTGCAGGTCCCTCGCCGGATGAT
ALS-TBR	AAACATCATCCGGCGAGGGACCTG
IAA7-TBF	ATTGGCCACCTGTGAGGAACTAC
IAA7-TBR	AAACGTAGTTCCTCACAGGTGGC
A3A-JCF3	ACGGGGACTACAAGGTTTAC	Use to detect transgenic element
A3A-JCR3	ATTCTCTTCCTGCCGTTCTC
RGA-C9F	GTTACAAGGTGAGGTCGTCA	To amplify target sequences of different homologs of ALS, RGA and IAA7
RGA-C9R	AGAATCCAATCTGCTTGACG
RGA-A9F	CTAAAGACAAGATGATGATGGTC
RGA-A9R	AAGAATCCAATCTGCTTCACC
ALS-A1F	AAGGCGTCGAAACCGTCTTC
ALS-A1R	CCTAACTGAGAAACTTCCGGT
ALS-C1F	AAGGCGTCGAAACCGTCTTT
ALS-C1R	CCTAACTGAGAAACTTCCGGA
IAA7-A3F	CTTCCAAAGAGAAGACTCTC
IAA7-A3R	CTTTTGTACATCGTGAGGTCA
IAA7-C5F	CTCAGCTTCCAAAGAGACA
IAA7-C5R	AGTAAAGGAGCTGAACATTTTA
IAA7-C17F	ACTCTTCTCAAAGACCCTGT
IAA7-C17R	GAACTTTCCTTAGGTAGGGT
IAA7-A5F	ACAGCAATTTATTCATCGCA
IAA7-A5R	AAGCATCAGAGAAATCCTTG

## Sheet: Table S5
Table S5 Off target analysis for ALS gene in Brassica napus
Chrom	Position	Sequence	Off-score	Gene	Region
chrA03	26891075	CATATCCCTTACCGGATTAT TGG	0.282		intergenic
chrC02	25292618	CCGGTCGGACGCCGGATGAT CGG	0.221		intergenic
chrUnn_random	634811	AAGGTTGCTTTCCGGATGAT TGG	0.158		intergenic
chrA03	27055763	AAGGTTGCTTTCCGGATGAT TGG	0.158		intergenic
chrC08	23073028	CAGGTCCCTCGCGGGATGAT TGG	0.136	BnaC08g20310D	CDS
chrC01	34357372	CTGGTCCGTCTCCGGATTAT TGG	0.12	BnaC01g35040D	CDS
chrA01	19481555	CTGGTCCGTCTCCGGATTAT TGG	0.12	BnaA01g27940D	CDS
chrC03	43983948	CAGATCCCTCGCCAGACGAC TGG	0.043		intergenic
chrA03	14718188	CAGGTCCTTCGTCGCATGAT GAG	0.033		intergenic
chrC01	7559013	GGGGTCCCTCGTGGGAAGAT TGG	0.029	BnaC01g11990D	CDS
chrA10	1544362	GAGTTCTCTCTCCTGATGAT TGG	0.028		intergenic
chrC05	26709641	CAGGTCTCTCGCAAGATGAC TGG	0.021		intergenic
chrC05	13767006	TAGGTGCCTTGACGGATGAT TGC	0.007	BnaC05g20380D	CDS
chrC06	27309580	CAGGTCCCTCCCCGGAAGAC TTT	0		intergenic
chrA02	5379962	CAGGTCCCTCGCCTGCATAT TTG	0	BnaA02g10470D	CDS
chrC02	10120519	CAGGTCCCTCGCCTGCATAT TTG	0	BnaC02g14600D	CDS
chrC04	29262157	CAGGTCCATCTCAGGTTGAT TCG	0	BnaC04g27860D	CDS

## Sheet: Table S6
Table S6 Off target analysis for IAA7 gene in Brassica napus
Chrom	Position	Sequence	Off-score	Gene	Region
chrA08	1660001	TGCCTCCAGTGAGGAACTTC AGG	0.157	BnaA08g02170D	CDS
chrC06	16367215	GGCGACCCGTGAGAAACAAA AGG	0.125		intergenic
chrC09	30337744	GGCGACCCGTGAGAAACAAA AGG	0.125		intergenic
chrC04	16573032	GGCGACCCGTGAGAAACAAA AGG	0.125		intergenic
chrC05	13941013	GGCGACCCGTGAGAAACAAA AGG	0.125		intergenic
chrC06	9679553	TGCCACCCTAGAGGAACTAC AAG	0.119		intergenic
chrA08	5332991	GGCCACCGGTGAGGAACTAC CGA	0.051	BnaA08g05350D	CDS
chrC08_random	2189564	GGCCACCGGTGAGGAACTAC CGA	0.051	BnaC08g47390D	CDS
chrC09	39735828	GGCCACCTCTCAGCAATTAC AGG	0.046	BnaC09g36420D	CDS
chrC02	38180846	GGACACCTGCGAGGAATTCC AGG	0.045	BnaC02g35450D	CDS
chrA07	10916664	GCTCACCTGTGAAGAATTAC ATG	0.008		intergenic
chrC08	37340190	GGCCACCTGTGAGGTCATAC CGG	0	BnaC08g43830D	CDS
chrA06	17084831	GGCCTCCAGTGAGGTCCTAC AGG	0	BnaA06g24570D	CDS
chrA09	33433297	GGCCACCTGTGAGGTCATAC CGG	0	BnaA09g50590D	CDS
chrA09	9989998	GGCCACCTGTAAGATCTTAC AGG	0	BnaA09g16590D	CDS

## Sheet: Table S7
Table S7 Off target analysis for RGA gene in Brassica napus
Chrom	Position	Sequence	Off-score	Gene	Region
chrA06	23009257	ACCCCGCTGAGCTTTACTCG TGG	0.281	BnaA06g34810D	CDS
chrC04_random	2571282	ATCCATTGGGGCTTTACCCG CGG	0.152		intergenic
chrA01	8395040	ACCCGTCGAAGCATAACTAG AGG	0.11		intergenic
chrA02	10563943	GACGGTCGGAGTTTTGCTCG CGG	0.038	BnaA02g17490D	CDS
chrC03	51514692	ACGCGTTGGAGCATTACACG CCG	0.02	BnaC03g62380D	CDS
chrA07	16506889	ACCCGGCGGAGCTTTACTTA GTG	0.01		intergenic
chrC01	5866408	ACCCGTACGAGCTTGACCCA CGG	0.009		intergenic
chrA02	6120224	ACGCGCCAGCGCTTTACTCG CTG	0.006	BnaA02g11690D	CDS
chrC09	27294685	ACCCATCGGAGATTGACTAG CGA	0.001		intergenic
chrA04	6131105	ACCCGGCGGAGGGTTCCTCG CGC	0		intergenic
chrA01	13330904	ACCCGGCGGAGGGTTCCTCG CGC	0		intergenic
chrC07	25731768	ACCCTTCGGAGCTGAACCCA CGG	0	BnaC07g19000D	CDS
chrAnn_random	35699525	ACTCGTCGGAGCTGAAGCCG CGG	0		intergenic
chrAnn_random	13355369	ACTCGTCGGAGCTGAAGCCG CGG	0	BnaAnng12330D	CDS
chrCnn_random	18304776	ACCCATACGAGCTTTTGTCG CGG	0		intergenic
chrC01	5548120	ACCCATACGAGCTTTTGTCG CGG	0		intergenic
chrC05	15787247	ACCCATACGAGCTTTTGTCG CGG	0		intergenic
chrC04	38124733	ACCCATACGAGCTTTTGTCG CGG	0		intergenic

## Sheet: Table S8
Table S8 Statistics of sequencing data and quality analysis
Sample	Raw paired reads	Raw bases	Clean paired reads	Clean bases	Q20
CE10	130279811	39083943300	125478170	37643451000	0.9817
ALS34	109935003	32980500900	106642620	31992786000	0.9828
RGA22	114525754	34357726200	111230949	33369284700	0.9839
NE	113852503	34155750900	109912040	32973612000	0.9824
IAA7-4	118272063	35481618900	114248176	34274452800	0.9823
Z6	253020931	75906279300	233994662	70198398600	0.9535

## Sheet: Table S9
Table S9 Statistics of alignment of sequencing data
Sample name	Clean reads	Alignment rate（%）	Depth（x）	Coverage rate（%）
CE10	125478170	99.76	41	91.26
ALS34	106642620	99.44	33	95.29
RGA22	111230949	99.77	35	92.03
NE	109912040	99.78	35	92.71
IAA7-4	114248176	99.77	37	91.05
Z6	233994662	99.58	71	92.04

## Sheet: Table S10
Table S10 Genotype of different lines from IAA7-27 and IAA7-29
Plants	A03.IAA7		A05.IAA7		C01.IAA7		C05.IAA7
	Base-editing position	Indel	Base-editing position	Indel	Base-editing position	Indel	Base-editing position	Indel
IAA32-1	N	-4nt	N	-4nt	3.4.6.7 C→T	N	N	-5/-20nt
IAA32-2	N	-4nt	3.4.6.7 C→T	N	4.6.7 C→T	N	N	-5/-20nt
IAA32-3	N	-4nt	3.4.6.7 C→T	-4nt	3.4.6.7 C→T	N	N	-5nt
IAA32-4	N	-4nt	3.4.6.7 C→T	-4nt	3.4.6.7 C→T	N	N	-20nt
IAA32-5	N	-4nt	3.4.6.7 C→T	-4nt	3.4.6.7 C→T	N	N	-5/-20nt
IAA29-1	3.4.6.7 C→T	N	N	-15nt	3.4.6.7 C→T	N	N	N
IAA29-2	3.4.6.7 C→T	N	3.4.6.7 C→T	-15nt	3.4.6.7 C→T	N	3.4.6.7 C→T	N
IAA29-3	3.4.6.7 C→T	N	3.4.6.7 C→T	-15nt	3.4.6.7 C→T	N	N	N
IAA29-4	3.4.6.7 C→T	N	N	-15nt	N	N	N	N
IAA29-5	3.4.6.7 C→T	N	3.4.6.7 C→T	N	N	N	N	N
Homozygous mutation was highlighted;
